# Supplementary material for: Third-Party Testing Nutritional Supplement Knowledge, Attitudes, and Use Among an NCAA I Collegiate Student-Athlete Population
Source: Front Sports Act Living. 2020 Sep 15;2:115. doi: 10.3389/fspor.2020.00115 (PMC7739801; doi:10.3389/fspor.2020.00115)
Supplement: Supplementary file 1 [file Data_Sheet_1.CSV]

ID	SDA_Athlete	Sex	Age	Inseason_hours	Offseason_hours	Height	Weight	Q15_2	Q15_3	Q15_4	Q16	Q17_1	Q17_2	Q17_3	Q19	Q20	Q21	Q22	Q23	Q4.6_1	Q4.6_2	Q4.6_3	Q25	Q26	Q27	Q28	Q29	Q5.1_1	Q5.1_2	Q5.1_3	Q5.1_4	Q32	Q33	Q5.4_1	Q5.4_2	Q5.4_3	Q5.4_4	Q35	Q36	Q14_1	Q14_2	Q14_3	Q68_1	Q38_1	Q67_1	Q40_2	Q40_25	Q40_26	Q40_27
459004	14	0	5	20	10	5.11	167	1	0	0		1	0	0	0	1	0	0	1	1	1	1	1	1	0	0	0	0	0	0	0	1	1	1	1	0	1	0	0	4	4	3	9	1	1	15	6	12	30
459002	2	1	5	25	16	6.5	220	1	1	0		3	3	0	0	1	0	0	1	1	1	1	1	0	1	1	1	1	0	1	0	1	1	0	0	0	1	0	0	3	3	3	9	0	5	30	6	12	9
459006	12	0	6	20	20	5.5	168	1	0	0		1	0	0	0	0	0	0	1	0	0	0	0	0	0	0	1	0	1	0	0	0	0	0	1	0	0	0	0	3	3	3	8	7	8	15	13	12	11
459007	2	1	2	18	11	5.1	153	1	0	0		2	0	0	0	0	0	0	0	1	1	1	1	1	1	0	0	0	0	0	0	1	1	0	0	0	0	0	0	4	2	3	10	1	1	13	12	6	5
459014	12	1	5	15	10	5.7	150	1	0	0		2	0	0	0	0	0	0	0	0	0	1	1	1	0	0	0	0	0	0	0	1	1	0	0	0	1	0	0	3	2	3	10	8	3	15	30	9	6
459024	3	1	6	20	20	6.1	150	1	0	0		2	0	0	0	1	0	0	1	0	1	1	0	0	0	0	0	0	0	0	0	1	1	0	1	0	0	0	0	4	2	5	10	7	10	12	9	11
459011	3	1	5	24	24	5.7	145	1	0	0		1	0	0	0	0	0	0	0	1	0	0	0	1	0	0	0	0	0	0	0	1	1	0	1	0	0	0	1	3	3	4	10	7	9	11	16	17	6
459015	14	1	4	21	5	5.7	144.4	1	0	0		1	0	0	0	0	0	1	1	1	1	1	0	1	0	0	0	0	0	0	0	1	1	1	1	0	1	1	0	3	2	4	9	2	7	15	12	10	11
459017	10	1	4	23	20	5.2	116	0	0	0		0	0	0	1	0	0	0	0	1	0	1	0	1	0	0	0	0	0	0	0	0	1	0	0	0	0	0	0	1	1	2	8	2	2	30	17	16	10
459022	12	0	4	20	12	6	160	1	0	0		1	0	0	0	0	0	0	1	1	1	1	0	1	0	1	0	0	0	0	0	1	1	1	1	0	1	0	0	3	3	3	9	6	8	12	13	10	16
459009	12	0	6	30	30	5.11	159.1	0	0	0		0	0	0	0	0	1	0	0	1	1	1	0	0	0	0	0	1	0	0	0	1	1	0	0	0	0	0	0	3	3	3	5	5	6	30	12	5	11
459042	12	0	4	20	8	6	169.5	0	0	0		0	0	0	0	0	0	0	1	1	0	1	1	1	1	0	0	0	0	0	0	1	1	1	0	1	0	0	0	4	4	4	8	8	8	5	30	4	23
459031	12	1	2	24	18	5.6	133	1	1	0		2	1	0	0	1	0	0	0	1	1	1	1	1	1	1	0	1	0	0	0	0	1	0	1	1	1	0	0	4	3	3	10	6	5	15	10	11	17
459032	12	1	4	20	10	5.7	150	1	1	1	dietitian, counselor, counselor	2	3	3	0	0	0	0	1	0	1	1	1	1	1	0	0	0	0	0	0	1	1	0	0	0	0	0	0	3	3	3	9	7	5	13	6	9	30
459038	14	1	2	24	20	5.4	135	1	0	0		1	0	0	0	0	0	0	0	0	0	0	0	0	0	0	1	0	0	0	0	1	1	0	0	0	0	0	0	2	2	2	8	3	5	13	15	12	6
459028	15	0	7	20	5	6.2	210	0	0	0		0	0	0	0	1	0	0	0	0	0	1	0	0	1	0	0	0	0	0	0	1	1	0	0	0	0	0	1	4	2	3	6	2	3	15	10	11	16
459018	14	1	7	20	25	6	194.5	1	0	0		1	0	0	0	1	0	0	1	0	1	1	0	1	1	0	1	0	0	0	0	0	1	0	0	0	0	0	1	4	2	3	9	6	4	15	6	30	13
459039	14	1	4	20	20	5.5	130	1	0	0		2	0	0	0	0	0	0	1	1	1	1	1	1	0	0	0	0	0	0	0	1	1	0	1	0	1	0	1	4	2	4	10	7	9	15	12	10	30
459013		1	5	14	8		185	1	0	0		1	0	0	0	0	0	0	1	1	1	1	0	1	0	0	0	0	0	0	0	1	1	0	1	0	0	0	0	2	1	2	8	4	2	12	9	13	16
459025	4	0	6	30	21	6	165	1	0	0		1	0	0	0	1	0	0	1	1	0	1	1	1	1	0	1	1	0	0	0	1	1	0	0	0	0	0	0	4	3	4	9	8	1	30	5	10	12
459049	10	1	7	20	20	5.5	123	0	0	0		0	0	0	0	0	1	0	1	1	0	1	0	1	0	1	0	0	0	0	0	1	1	1	0	0	0	0	0	4	2	3	8	1	5	21	13	10	12
459033	12	0	5	20	22	6	175	1	0	0		2	0	0	0	0	0	0	1	0	0	0	0	1	0	1	0	0	0	0	0	0	1	0	0	0	0	0	0	4	2	2	3	1	2	15	21	30	13
459035	14	1	7	25	35	5.1	154	1	0	0		2	0	0	0	1	0	0	1	1	1	1	0	1	0	0	0	0	0	0	0	1	1	0	0	0	0	0	0	4	4	4	10	4	7	6	23	15	13
459047	5	0	8	18	18	6.1	216	1	0	0		1	0	0	0	1	0	0	0	0	1	1	0	0	1	0	0	0	0	0	0	0	1	0	0	0	0	0	0	3	3	3	8	4	5	12	11	30	3
459001	14	0	4	15	10	5.1	173	1	0	0		1	0	0	0	0	0	0	1	1	1	1	0	1	1	1	1	0	0	0	0	1	1	1	1	0	0	1	0	3	2	3	8	2	1	15	13	30	12
459041	12	0	2	20	20	5.9	150	1	0	0		1	0	0	0	0	0	0	0	0	0	0	0	0	0	0	0	0	0	0	0	0	0	0	0	0	0	0	0	2	3	2	10	2	4	10	16	12	15
459029	8	0	7	20	24	6.4	210	1	0	0		1	0	0	0	1	0	0	0	1	1	1	1	0	1	0	0	0	0	0	0	0	1	0	0	0	1	0	0	4	4	4	9	8	8	11	15	13	12
459040	12	0	7	20	8	5.7	170	1	0	0		1	0	0	0	1	0	0	1	1	1	1	0	1	1	1	0	0	0	0	0	1	1	0	1	0	0	0	0	3	3	2	8	0	0	18	30	12	6
459046	8	0	4	24	21	6.2	212	0	0	1	Trainer	0	0	1	0	1	0	0	0	0	1	1	0	1	1	0	0	0	0	0	0	1	1	0	0	0	0	0	0	4	3	3	9	6	6	15	13	9	11
459050	9	1	6	20	6	5.8	160	1	0	0		1	0	0	0	1	0	0	1	1	1	1	0	1	0	0	0	0	0	0	0	1	1	0	1	0	0	0	0	4	2	4	7	2	8	9	12	11	17
459062	12	0	4	12	15	6.3	160	1	0	0		1	0	0	0	0	0	1	0	0	0	0	0	1	0	0	0	0	1	0	0	1	1	1	0	0	1	0	0	1	3	2	9	6	6	3	4	9	11
720282	9	1	5	9	20	5.4	145	1	0	0		1	0	0	0	1	0	0	1	1	0	1	1	1	1	1	1	0	0	0	0	1	1	0	0	0	0	0	0	5	3	4	10	7	3	11	17	6	9
459060	12	1	2	21	21	6.3	190	1	0	0		1	0	0	0	1	0	0	0	1	1	1	0	0	0	1	0	0	0	0	1	1	1	1	0	1	0	1	0	2	2	2	7	3	7	16	15	12	13
459036	14	0	7	12	18	6.5	180	1	1	0		1	1	0	0	0	0	1	1	1	0	1	0	1	1	0	0	0	0	0	0	1	1	1	0	0	0	1	0	4	3	3	10	6	6	15	11	23
459043	10	1	2	30	40	5.6	150	0	0	1	athletic trainer	0	0	1	1	1	0	0	1	1	1	1	1	1	0	1	0	0	0	1	0	1	1	0	0	1	1	1	0	3	3	3	9	5	3	15	12	9	6
459008	8	0	6	13	8	5.8	164	0	0	1	Liane Blyn	0	0	2	0	0	0	0	1	0	1	0	0	0	0	0	0	0	0	1	1	1	1	0	1	0	0	0	0	5	3	1	10	5	3	6	15	13	11
459077	12	1	4	21	18	5.8	149.2	1	0	0		1	0	0	0	1	0	0	1	0	0	1	1	1	0	1	0	0	0	0	0	1	1	0	0	0	0	0	0	3	1	1	8	5	5	13	12	10	16
459078	14	0	4	20	8	6.1	180	0	0	1	Coach, trainer, family	0	0	1	0	0	0	0	1	1	1	0	0	0	0	1	0	0	1	0	1	1	1	1	1	0	1	1	1	3	3	3	7	2	8	30	10	11	12
459058	14	1	6	21	15	5.6	121	0	1	0		0	1	0	0	1	0	0	0	0	0	0	0	0	1	0	0	0	0	0	0	0	1	0	1	1	0	0	0	3	3	3	6	8	7	22
459076	8	0	10	20	20	6	185	0	0	1	A naturpathic doctor recommended taking Vitamin D, Fish Oil and Probiotic	0	0	1	0	1	0	0	0	1	0	0	0	0	0	0	0	1	1	0	1	1	1	1	1	1	0	1	1	3	3	3	9	6	7	9	5	12	30
459068	12	0	5	25	20	5.11	162	1	0	0		1	0	0	0	1	1	0	1	1	1	1	1	1	0	1	0	0	0	0	0	1	1	0	1	0	1	0	1	3	3	3	9	2	4	12	10	11	21
459030	3	1	4	17	12	5.11	150	1	0	0		1	0	0	0	0	0	0	1	1	0	1	0	0	1	1	0	1	0	0	0	0	1	1	0	0	0	0	0	3	2	3	7	3	7	15	9	12	17
459079	12	1	5	24	24	5.7	140	1	0	0		1	0	0	0	0	1	0	1	1	1	1	1	1	1	0	0	0	0	0	0	1	1	1	0	0	0	0	0	4	3	4	4	2	2	9	12	10	13
459073	12	1	2	30	30	5.4	135	1	0	0		1	0	0	0	1	0	0	0	1	1	1	0	0	0	1	0	0	0	0	1	1	1	1	1	0	1	0	0	1	2	2	5	3	3	12	15	9	10
459084	12	0	2	23	20	5.11	168	1	0	0		1	0	0	0	1	1	1	0	1	0	1	1	1	0	0	1	0	0	0	0	1	1	1	1	0	0	1	0	4	3	4	7	4	8	6	15	13	9
459085	8	0	7	21	20	5.1	199	0	0	1	Trainer	0	0	2	0	0	0	0	0	0	0	1	0	0	1	1	0	0	0	0	0	1	1	0	0	0	0	0	0	1	1	2	7	0	8	11	12	16	10
459067	12	0	4	20	18	6.5	175	1	0	0		1	0	0	0	0	0	0	0	1	1	1	1	1	0	0	0	0	0	0	0	0	1	1	0	0	1	0	0	3	3	3	9	6	7	16	30	21	15
459057	12	0	8	13	10	6	175	1	0	0		2	0	0	0	0	1	0	1	1	1	1	1	1	0	1	0	0	0	0	0	0	1	1	0	0	0	1	0	5	5	5	10	10	10	30	5	16	10
459081	12	1	4	20	0	5.3	131	1	0	0		1	0	0	0	0	0	0	1	0	1	1	0	1	0	0	0	0	0	0	0	1	1	1	0	1	1	0	0	3	3	3	5	4	2	10	11	3	30
459086	4	1	6	20	18	5.8	136	1	1	0		1	1	0	0	0	0	1	0	1	1	1	1	1	1	0	0	1	0	0	1	1	1	0	1	0	1	0	0	3	1	3	9	6	4	15	16	10	23
459019	13	1	8	0	36		154	0	0	0		0	0	0	0	0	1	1	1	0	0	0	1	1	1	1	0	0	0	0	0	0	1	1	1	0	1	0	0	3	3	3	9	8	8	13	15	16	30
459065	14	1	4	20	5	5.6	127	1	0	0		1	0	0	0	1	0	0	0	1	1	1	0	0	1	1	1	0	0	0	0	1	1	0	0	0	0	0	0	3	3	3	8	0	2	15	9	11	10
459092	3	1	2	20	11	5.4	116	0	1	0		0	1	0	0	1	0	0	0	1	1	1	0	1	1	1	0	0	1	0	1	0	1	0	1	0	1	0	1	3	3	3	9	6	8	12	16	11	10
459069	12	0	4	20	15	6.6	226	1	0	0		3	0	0	0	0	0	0	0	0	0	0	0	0	0	0	0	0	0	0	0	0	0	0	0	0	0	0	0	3	3	3	5	5	5
459080	5	0	2	23	23		212	1	0	0		1	0	0	0	0	1	0	0	1	1	0	0	1	1	0	0	0	0	0	0	0	1	0	1	0	0	0	0	5	3	4	8	2	9	17	9	12	19
459056	12	0	4	20	20	6	170	0	0	0		0	0	0	0	0	0	0	1	0	0	0	1	0	1	1	0	0	0	0	0	0	0	0	0	0	0	0	0	2	2	3	4	7	5	30	9	4
459093	3	1	6	12	12	6.1	145	1	0	0		1	0	0	0	0	0	0	0	0	0	0	0	0	0	0	0	0	0	0	0	0	0	0	0	0	0	0	0	3	2	3	9	8	10	17	12	15
459089		1	6	20	18	5.9	165	1	0	0		1	0	0	0	0	0	0	0	0	0	1	1	1	0	1	0	0	0	0	0	0	1	0	1	0	0	0	0	3	2	3	7	3	5	30	13	12	16
459059	12	0	5	20	20	6.5	200	1	1	0		2	1	0	0	1	1	0	1	1	1	1	1	1	1	1	1	0	0	0	0	0	1	1	1	1	1	1	0	5	4	5	10	10	3	13	6	12	9
459074	12	0	5	20	20	6.4	200	1	1	0		1	1	0	0	0	0	0	0	1	1	1	1	1	0	0	0	0	0	0	0	0	1	0	0	0	0	0	1	3	2	2	10	2	3	15	21	13	9
459091	3	1	4	25	25	6.1	160	1	0	0		1	0	0	0	0	0	0	0	1	0	0	0	0	0	0	0	0	0	0	0	0	0	0	0	0	0	0	0	3	3	3	7	5	7	11	21	12	10
459094	13	1	8	25	20	5.9	154	0	0	1	nutritionist	0	0	1	0	0	1	1	1	0	1	1	1	0	1	0	0	0	0	0	0	0	1	1	0	0	0	0	0	3	3	3	8	8	8	13	15	17	30
459064	14	1	6	20	16	5.11	150	0	0	1	Trainer	0	0	2	0	0	0	0	0	0	0	0	0	0	0	0	0	0	0	0	0	0	0	0	0	0	0	0	0	1	1	1	8	0	8	23	6	9	11
459024	3	1	6	20	20		150	1	1	0		3	3	0	0	0	0	0	0	1	1	1	1	1	1	0	0	0	0	0	0	0	1	0	1	0	0	0	0	3	3	3	10	7	10	9	15	30	6
459061	12	0	4	20	20	5.1	178	1	0	0		2	0	0	0	1	0	0	0	1	1	1	0	1	1	0	0	1	0	0	0	0	1	0	0	0	1	0	0	3	2	3	9	0	9	6	9	21	10
459083	12	1	5	25	20	5.7	170	1	0	0		1	0	0	0	0	0	0	1	1	1	1	0	1	1	0	1	0	0	0	0	0	1	0	1	0	0	0	0	4	2	4	9	2	4	13	15	6	9
459104	12	1	5	20	18	5.11	143	1	0	0		1	0	0	0	0	0	0	1	1	0	1	0	1	1	1	1	1	1	0	0	1	1	0	0	0	0	0	0	4	3	3	9	6	7	13	9	10	12
459099	14	0	8	50	20	6.3	168	1	0	0		1	0	0	0	0	0	0	1	1	1	1	1	1	1	0	0	1	1	0	0	1	1	0	0	0	0	0	0	3	4	3	9	7	9	5	30	10	9
459075	8	0	9	20	20	5.11	180	0	0	0		0	0	0	0	0	1	1	0	1	1	1	0	1	1	0	0	0	0	0	0	1	1	0	1	0	1	0	0	4	3	4	7	7	9	17	12	10	21
459098	14	0	4	20	18	6.1	160	1	0	0		1	0	0	0	0	0	0	1	1	1	1	1	1	1	0	0	1	0	0	1	1	1	0	1	0	0	0	0	4	1	3	10	2	5	15	13	10	12
459115	5	0	7	50	20	6.3	270	1	0	0		1	0	0	0	1	1	0	0	0	0	0	1	0	0	1	0	0	0	0	0	0	1	0	0	0	1	0	0	5	5	5	10	9	7
459116	14	0	6	26	20	6.3	263	0	0	0		0	0	0	0	0	0	0	0	1	1	0	1	1	0	1	1	0	0	0	1	1	1	0	1	0	0	0	0	3	4	3	9	8	8	15	30	12	10
459082	12	0	2	20	2	6.4	209	0	0	0		0	0	0	0	1	0	0	1	0	0	0	0	1	0	0	0	0	0	0	1	1	1	1	1	0	0	0	0	3	2	1	7	2	4	13	12	11	21
459105	12	1	2	23	21	6	169	1	0	0		1	0	0	0	0	0	0	0	1	0	0	1	0	0	0	1	0	1	0	0	0	1	0	0	0	1	0	0	1	2	1	6	5	5	6	23	13	9
459124	10	1	4	18	36	5.8	141	0	0	1	trainer	0	0	1	0	0	0	0	0	0	0	0	0	0	0	0	0	0	0	0	0	0	1	0	1	1	1	0	1	3	3	3	9	5	10	15	9	12	21
459063	2	1	5	22	10	5.7	148.9	1	0	0		1	0	0	0	0	0	0	0	0	0	0	1	0	0	0	0	0	0	0	0	0	1	0	0	0	0	0	0	3	2	2	5	1	8	10	11	16	12
459113	12	0	4	23	21	6.1	190	1	0	0		2	0	0	0	0	0	0	1	0	0	0	0	0	1	1	0	0	0	0	0	0	1	0	0	0	1	0	0	2	2	2	5	5	5	13	12	15	10
459090	14	1	5	25	25	5.7	200	0	0	1	Doctor	0	0	1	0	0	0	0	0	0	1	1	0	0	0	0	0	0	0	0	0	0	0	1	0	0	0	0	0	3	3	3	5	6	5
459102	10	1	4	21	18	6.8	137.5	0	0	1	Trainer	0	0	2	0	1	0	0	0	0	1	1	1	0	1	1	0	0	0	0	0	0	1	0	0	0	1	0	1	3	3	3	8	8	8
459117	14	1	2	15	19	5.9	168	0	0	0		0	0	0	0	1	0	0	0	0	0	0	0	0	1	0	0	0	0	0	0	1	1	0	0	0	0	0	0	3	3	3	10	8	7	30	10	11	16
459056	12	0	4	20	5	6	170	0	0	0		0	0	0	0	0	0	0	1	0	1	0	0	1	1	0	0	0	0	1	0	0	1	1	0	0	0	0	0	2	3	2	7	6	7
459122	12	0	5	20	20	6.2	179	1	0	0		1	0	0	0	0	0	0	1	0	0	1	0	1	1	0	1	0	0	0	0	1	1	0	0	0	0	0	0	3	2	2	10	5	5	30	15	6	18
459121	12	1	6	20	25	6	150	1	0	0		1	0	0	0	0	1	0	0	0	1	1	0	0	1	0	0	0	0	0	0	1	1	0	0	0	0	0	1	3	2	2	7	3	2	4	3	13	10
459101	14	1	7	15	15	5.9	210	1	0	0		1	0	0	0	1	1	0	0	1	0	1	0	0	0	0	0	1	1	0	0	1	1	0	1	0	1	1	0	4	3	3	9	2	7	11	15	18	10
459137	12	1	5	20	8	5.8	145	1	0	0		1	0	0	0	0	0	0	0	0	1	1	0	0	0	1	0	0	0	0	0	1	1	0	1	0	0	0	0	3	1	4	10	0	7	10	11	15	30
459126	12	0	2	20	20	5.9	155	0	0	1	Coach	0	0	1	0	0	1	0	0	1	1	1	0	0	0	0	0	1	1	1	0	1	1	1	1	0	1	1	0	2	2	3	5	5	6	10	11	23	4
459129	8	0	5	18	15	5.9	160	0	0	0		0	0	0	0	0	0	0	0	0	0	1	0	1	1	0	0	0	0	0	1	0	0	0	0	0	1	0	1	3	3	3	4	5	5	9	30	11	24
459120		1	2	22	20	5.8	145	1	0	0		1	0	0	0	1	1	1	1	0	1	1	0	1	1	0	0	1	0	0	0	1	1	0	0	0	1	0	0	4	2	3	10	3	7	9	15	13	6
459048	10	1	4	35	25	5.11	163	1	0	0		1	0	0	0	0	0	0	0	1	1	1	1	1	0	0	0	0	1	0	0	1	1	0	1	0	0	0	0	3	2	3	10	2	3	13	15	12	9
459127	12	1	6	20	20	5.5	140	1	0	0		2	0	0	0	0	0	0	0	0	0	1	1	1	0	1	1	0	0	0	0	1	1	0	0	0	0	0	0	2	1	3	6	2	7	10	16	30	15
459141	12	0	2	20	20	5.9	155	0	0	1	Coach	0	0	1	0	1	1	0	0	0	1	1	0	1	0	0	0	0	0	0	0	1	0	0	1	0	0	0	0	3	3	3	5	6	5	10	30	9	11
459138	12	0	2	20	20	5.9	155	0	1	0		0	1	0	0	1	1	0	1	1	0	0	0	0	1	0	0	1	1	1	0	1	0	0	0	1	1	0	0	3	3	3	6	5	6	10	11	30	4
459034	14	1	7	12	8	5.7	143	1	0	0		1	0	0	0	0	0	0	0	1	0	1	1	0	0	0	1	0	0	0	0	1	1	1	1	0	0	0	0	3	2	3	9	1	1	12	9	16	19
459128	12	1	6	20	20	5.5	127	1	0	0		2	0	0	0	0	1	0	0	1	1	1	1	1	0	0	0	0	0	0	0	1	1	0	0	0	0	0	0	3	2	4	10	1	10	15	9	10	11
459100	10	1	6	20	8	5.5	111.5	1	0	0		2	0	0	0	1	0	0	1	0	0	0	0	0	0	1	0	0	0	0	0	0	1	0	0	0	0	0	0	2	1	3	7	5	6	10	12	15	11
459012	12	1	8	24	15	5.8	146	1	0	0		1	0	0	0	0	0	0	1	1	1	1	0	0	0	1	1	0	0	0	0	0	1	0	0	0	0	0	0	3	3	3	10	6	7	10	30	12	11
459053	2	0	4	3	3	6.2	220	0	0	0	None	0	0	1	0	0	0	0	0	1	0	1	0	1	0	0	0	0	0	0	0	1	1	0	0	0	0	0	1	2	1	3	8	1	5	30	4	3	17
459140	12	0	2	20	4	5.11	175	1	0	0		1	0	0	0	0	0	0	1	1	1	0	0	0	1	1	0	0	0	0	0	1	1	0	0	0	1	1	0	1	2	3	5	6	7	30	12	3	9
459118	14	1	6	9	12	5.6	129	0	0	0		0	0	0	0	0	0	0	1	1	1	1	1	1	1	1	0	0	0	1	0	1	1	1	1	0	0	0	0	3	2	3	7	2	0	13	12	9	11
459136	13	1	4	16	16	5.6	141	0	0	0		0	0	0	0	1	1	0	1	1	0	1	1	0	1	0	0	0	0	0	0	0	1	0	0	0	0	0	0	3	3	3	7	5	8	15	10	30	21
459023	15	0	4	15	2		173	1	0	0		1	0	0	0	0	0	0	1	1	1	0	1	1	0	1	0	0	0	1	0	1	0	0	0	0	0	0	0	3	4	4	8	2	10	22	16	17	18
459139	2	1	6	20	10	5.9	180	0	0	0		0	0	0	0	0	0	0	1	0	0	0	0	1	0	0	0	0	0	1	0	1	1	0	0	0	0	0	0	3	2	3	8	4	4	17	10	12	15
459021	15	0	2	20	25	5.6	126.8	0	0	0		0	0	0	0	1	0	0	0	0	0	0	1	1	0	0	0	0	0	0	0	0	1	0	0	0	0	0	1	2	2	2	10	9	7	10	6	17	18
459135	3	1	6	8	4	6.1	177	0	0	0	I am not taking anything	0	0	1	0	0	0	0	0	0	0	0	0	0	0	1	0	0	0	0	0	0	1	0	0	0	0	0	0	2	2	2	10	2	6	23	5	12	9
720049	15	0	9	8	9	5.6	174	1	0	0		1	1	1	0	1	1	0	1	0	1	1	0	0	1	0	0	0	1	0	0	0	1	0	0	0	0	0	0	4	3	4	7	7	7	23	24	4	5
720056	16	1	4	18	11	5.7	150	1	0	0		1	1	1	0	0	1	1	0	1	1	1	1	1	1	1	0	0	0	0	0	0	1	0	0	0	0	0	0	3	3	3	9	6	5	11	12	13	15
720065	9	1	4	20	9	5.9	151.5	1	0	0		1	1	1	0	1	0	0	0	0	0	0	1	0	0	1	0	0	0	0	0	1	1	0	0	0	0	0	0	3	2	2	7	3	8	12	11	10	9
720068	9	1	2	24	9	5.8	140	1	0	0		1	1	1	0	1	0	0	0	0	1	1	1	0	0	0	0	1	0	0	1	1	1	0	1	0	0	0	0	3	2	3	9	3	8	12	15	9	11
720055	11	1	2	25	16	5.7	146	1	0	0		1	1	1	0	0	0	0	0	0	0	0	0	0	1	0	0	0	0	0	0	1	1	0	0	0	0	0	0	2	1	2	0	2	7	12	11	13	16
720069	9	1	4	22	15	5.7	127.1	1	0	0		1	1	1	0	0	1	0	1	1	1	1	0	0	0	1	0	0	0	0	0	0	1	0	1	0	1	0	0	3	3	3	9	3	5	9	12	17	21
720067	9	1	4	40	9	5.2	130	0	0	1	Nutritional Therapist	1	1	1	0	1	0	0	0	1	1	1	0	1	1	0	0	0	0	0	0	1	1	0	0	0	1	0	0	3	3	3	8	7	5	5	6	23	9
720057	16	1	4	20	11	5.7	113	1	0	0		1	1	1	0	1	0	0	1	1	0	1	1	1	1	0	0	0	0	0	0	1	1	0	0	0	0	0	0	4	3	3	9	9	8	11	15	13	12
720072	15	1	4	20	9	5.9	147	1	0	0		2	1	1	0	0	1	0	1	0	1	1	0	1	0	0	0	0	1	0	1	1	1	0	0	0	1	0	0	3	3	3	10	8	6	23	9	13	15
720275	9	1	5	25	9	5.7	145	1	0	0		1	1	1	0	1	0	0	0	0	1	1	1	1	1	1	0	0	0	0	0	1	1	0	0	0	1	0	0	3	2	3	10	2	5	13	17	12	10
720054	11	1	2	30	9	5.6	160	0	0	1	Coach	1	1	1	0	0	0	0	0	0	1	1	0	0	0	1	0	0	0	0	1	1	1	1	0	0	0	0	0	2	2	3	5	5	5	13	15	12	9
720287	9	1	4	25	9	5.6	135	1	0	0		1	1	1	0	1	0	0	0	1	0	1	1	1	1	0	0	1	1	0	0	1	1	0	0	0	0	0	0	2	2	3	10	3	6	5	6	23	9
720284	9	1	2	23	9	5.4	130	1	0	0		1	1	1	0	0	0	1	0	1	1	1	0	0	0	1	0	1	1	0	0	1	1	0	1	0	1	0	0	4	3	4	9	2	6	6	23	9	12
720279	9	1	6	20	9	5.8	160	1	0	0		1	1	1	0	1	0	0	0	1	0	0	0	0	1	0	0	0	0	0	0	1	1	0	1	1	0	0	0	1	1	2	10	0	5	6	23	9	10
720276	9	1	5	30	16	5.5	126	1	0	0		1	1	1	0	0	0	1	1	1	1	1	0	1	0	1	0	0	1	0	0	0	1	0	0	1	1	0	1	3	3	3	8	9	8	23	9	12	13
720278	9	1	4	20	9	5.7	150	1	0	1	Nutritionist, trainer	1	1	1	0	1	0	1	1	0	0	0	1	0	0	0	1	0	0	0	0	0	0	0	0	0	0	0	0	3	3	3	9	8	8	11	12	13	15
720285	9	1	5	20	15	5.5	140	1	0	0		1	1	1	0	0	0	0	1	1	0	1	1	1	0	1	1	0	0	0	1	1	1	0	0	0	0	0	0	3	3	3	6	0	7	30	15	9	21
720059	16	1	5	20		5.3	130	0	1	0		1	3	1	0	0	0	0	1	1	1	1	1	1	1	0	0	1	1	1	1	1	1	0	1	0	1	0	0	4	4	3	10	7	5	6	5	23	9
720277	9	1	5	30	14	5.1	123.4	1	0	0		1	1	1	0	0	0	0	0	1	1	1	1	0	0	0	0	1	0	0	0	1	1	0	1	0	0	0	0	3	2	3	10	2	9
720039	15	0	2	15	10	5.1	160	0	0	1	No names	1	1	1	0	0	1	0	1	0	1	1	0	0	0	0	0	0	0	0	0	1	1	1	0	0	0	0	0	3	2	3	10	3	6	17	10	11	12
720267		1	4	20	10	5.7	127	1	0	0		2	1	1	0	0	0	0	1	0	1	1	1	1	1	1	0	0	0	0	0	0	1	0	0	0	0	0	0	3	2	3	8	3	6	5	6	23	13
720273	14	1	7	20	16	5.4	107	1	0	0		1	1	1	0	0	1	1	1	1	1	1	0	1	1	0	0	0	0	0	1	1	1	0	1	0	1	0	1	4	3	4	10	10	10	15	9	6	10
720084	10	1	2	13	10	5.5	130	0	0	1	Coach	1	1	1	0	0	0	0	0	0	0	0	1	1	0	0	0	0	0	0	0	0	0	0	0	0	0	0	0	2	2	3	9	8	7	16	30	17	12
720082	10	1	4	23	10	5.7	140.5	0	0	1	Coach	1	1	1	0	1	1	0	1	0	0	1	0	1	1	1	0	0	0	0	0	0	1	0	0	0	0	0	0	3	3	3	10	8	3	11	12	13	15
720266	16	1	2	20	10	5.9	150.2	1	0	0		1	1	1	0	0	1	0	1	1	1	1	1	1	1	1	0	0	1	0	1	1	1	1	0	1	0	0	0	5	4	4	10	10	6	23	9	11	12
720083	10	1	2	9	11	5.3	138	0	0	0	none	1	1	1	0	1	0	0	0	0	0	1	0	1	1	0	0	0	0	0	0	1	1	0	0	0	0	0	0	3	1	3	8	1	2	10	15	12	30
720079	10	1	2	14	10	5.4	133	0	1	0		0	2	0	1	0	0	0	1	1	0	1	0	1	0	1	0	0	0	1	0	1	1	0	0	0	0	0	0	4	3	4	10	9	10	11	12	15	13
720080	10	1	4	14	10	5.5	136	0	1	0		0	1	0	0	0	0	0	1	0	0	1	0	0	1	1	0	0	0	0	0	1	1	0	0	0	1	0	0	3	2	4	9	4	8	11	12	13	16
720050	11	1	5	30	10	5.6	147	1	0	0		1	1	1	0	1	0	0	0	0	1	1	1	1	0	0	0	0	0	0	0	1	1	0	0	0	0	0	0	3	3	4	7	4	8	10	11	12	13
720269	10	1	2	18	10	5.2	125.6	1	0	0		1	0	0	0	1	0	0	0	0	0	0	0	0	0	0	0	0	0	0	0	0	1	0	0	0	0	0	0	3	2	3	10	2	6	11	13	12	15
720271	10	1	4	24	10	5.7	135	1	0	0		1	0	0	0	1	0	0	1	0	0	0	1	1	0	0	0	0	0	0	0	0	1	0	0	0	1	0	0	3	2	3	8	2	4	12	11	13	16
720088	10	1	2	20	16	5.9	145	1	0	0		1	0	0	0	1	0	1	1	0	1	1	0	1	1	0	1	0	0	0	0	1	1	0	1	0	0	0	0	3	2	4	7	4	8	11	12	13	15
720086	10	1	2	20	15	5.2	125.6	1	0	0		1	0	0	0	1	0	0	0	1	1	1	0	0	0	0	0	0	0	0	0	0	1	0	1	0	1	0	0	2	2	3	4	0	7	12	11	13	15
720062	16	1	5	20	12	5.2	110	1	1	0		2	3	2	0	0	1	0	0	1	1	1	0	1	1	0	1	1	1	1	0	1	1	1	1	0	0	0	0	5	3	4	10	2	8	11	12	13	15
[truncated: 98 more columns]
